# Supplementary material for: Phenotypic and functional characterization of first-trimester human placental macrophages, Hofbauer cells
Source: J Exp Med. 2020 Oct 19;218(1):e20200891. doi: 10.1084/jem.20200891 (PMC7579740; doi:10.1084/jem.20200891)
Supplement: Data S1 — presents the gene signatures used for scRNA-seq enrichment analyses. [file JEM_20200891_DataS1.xlsx]

## Sheet: YS Mac1 Fig2.A
Gene	p_val	avg_logFC	pct.1	pct.2	p_val_adj
SPP1	1.93833e-28	3.05852	1	0.858	5.05557e-24
HBE1	8.10034e-28	2.32702	0.87	0.067	2.11273e-23
GATM	2.74547e-27	2.59154	0.986	0.558	7.16073e-23
CD14	1.4024e-26	2.38294	1	0.842	3.65775e-22
TMIGD3	3.36697e-26	2.95709	0.928	0.292	8.78173e-22
BNIP3	3.95852e-26	2.33764	1	0.492	1.03246e-21
BLVRA	9.13239e-26	2.62064	0.957	0.358	2.38191e-21
VSIG4	9.8828e-26	2.39788	0.986	0.683	2.57763e-21
EGFL7	2.94798e-25	2.00368	1	0.733	7.68893e-21
DAB2	1.51246e-24	1.5206	1	0.925	3.9448e-20
COLEC12	1.99479e-24	2.38854	0.913	0.283	5.20281e-20
RNASE1	3.01987e-24	2.50279	1	0.842	7.87642e-20
NINJ1	4.81064e-24	1.93137	0.986	0.742	1.25471e-19
ENO1	6.62938e-24	1.26312	1	1	1.72907e-19
LYVE1	7.50455e-24	1.97904	0.986	0.717	1.95734e-19
GYPC	2.07658e-23	2.17999	0.957	0.483	5.41615e-19
LDHA	2.26536e-23	1.58102	1	0.958	5.90852e-19
IGFBP4	4.6927e-23	2.23255	0.971	0.517	1.22395e-18
PMP22	4.67012e-22	2.15727	0.957	0.442	1.21806e-17
NPL	5.56737e-22	1.89879	1	0.55	1.45208e-17
BLVRB	7.85765e-22	1.28363	1	0.942	2.04943e-17
GAPDH	1.66305e-21	0.885763	1	1	4.33756e-17
PGK1	2.34813e-21	1.14457	1	0.983	6.1244e-17
ALDOA	2.61055e-21	0.987289	1	0.992	6.80884e-17
CRYBB1	3.59949e-20	1.85828	0.87	0.275	9.3882e-16
TPI1	3.6362e-20	1.03625	1	1	9.48393e-16
CTSD	7.07369e-20	1.28019	1	0.975	1.84496e-15
FABP3	1.2581e-19	2.19678	0.913	0.35	3.28138e-15
F13A1	1.32572e-19	2.22846	0.957	0.55	3.45773e-15
LIPA	3.30966e-19	1.52999	0.986	0.725	8.63226e-15
CTSC	8.10222e-19	1.19579	1	1	2.11322e-14
FOLR2	9.42418e-19	1.35153	1	0.833	2.45801e-14
PLD3	1.08966e-18	1.20407	0.986	0.825	2.84205e-14
TREM2	1.487e-18	1.70387	0.957	0.483	3.87839e-14
NRP2	2.11833e-18	1.87811	0.899	0.317	5.52504e-14
ADM	2.16861e-18	2.02029	0.942	0.458	5.65616e-14
PLTP	2.2154e-18	1.85294	0.971	0.583	5.77821e-14
HSPA7	4.06148e-18	1.88094	1	0.625	1.05932e-13
CTSB	6.47409e-18	0.933979	1	1	1.68857e-13
PLOD2	6.68983e-18	1.97896	0.681	0.1	1.74484e-13
C2	9.32081e-18	1.90951	0.812	0.225	2.43105e-13
SIGLEC1	1.33526e-17	1.43126	0.971	0.517	3.48262e-13
PYGL	1.3792e-17	1.12034	0.986	0.725	3.59723e-13
CD99	1.60352e-17	1.16945	0.957	0.583	4.18229e-13
LINC01094	5.80189e-17	2.08542	0.696	0.142	1.51325e-12
CSTB	7.82029e-17	1.14989	0.986	0.967	2.03969e-12
FCGRT	8.59039e-17	0.807397	1	0.992	2.24055e-12
C1QC	8.95402e-17	0.9309	1	0.917	2.33539e-12
APLP2	1.30522e-16	0.939101	1	0.983	3.40428e-12

## Sheet: Monocyte Fig2.A
Gene	p_val	avg_logFC	pct.1	pct.2	p_val_adj
HLA-DRA	1.41817e-29	5.01276	0.983	0.188	3.69888e-25
CD74	1.56667e-27	2.73225	1	0.942	4.08619e-23
HLA-DRB1	2.70243e-22	2.82723	0.933	0.391	7.04848e-18
PLAC8	1.13999e-21	4.00878	0.9	0.435	2.97333e-17
HLA-DPA1	2.55169e-21	3.59306	0.9	0.217	6.65531e-17
FGL2	1.08278e-18	2.22068	0.933	0.42	2.82412e-14
NAP1L1	2.22085e-17	1.2231	0.992	0.986	5.79243e-13
PABPC1	6.64449e-17	0.815649	1	1	1.73302e-12
HLA-DPB1	5.79067e-16	3.46553	0.792	0.275	1.51032e-11
EEF1B2	2.73561e-14	0.802204	1	1	7.13501e-10
PAK1	3.49826e-14	1.34964	0.95	0.754	9.12417e-10
HLA-DMA	3.88478e-14	2.63559	0.75	0.232	1.01323e-09
TLR10	4.7858e-14	2.27317	0.675	0.116	1.24823e-09
EEF1G	6.12869e-14	0.620919	0.992	1	1.59848e-09
POU2F2	6.1721e-14	1.85443	0.825	0.261	1.60981e-09
GNAS	8.22704e-14	0.863684	1	1	2.14578e-09
CD48	1.5213e-13	1.74034	0.833	0.333	3.96786e-09
GNB2L1	7.29006e-13	0.595727	1	1	1.90139e-08
HLA-DRB5	7.63563e-13	1.74844	0.608	0.072	1.99152e-08
LCP1	1.05763e-12	0.865178	0.992	0.986	2.75852e-08
LYZ	1.47034e-12	1.59403	0.942	0.812	3.83494e-08
FAU	1.75907e-12	0.541017	1	1	4.58802e-08
MNDA	1.82523e-12	2.03949	0.85	0.391	4.76056e-08
LRRC75A-AS1	3.11873e-12	0.885544	1	0.986	8.13428e-08
FCN1	1.03113e-11	2.49528	0.567	0.072	2.6894e-07
TPT1	1.3319e-11	0.600249	1	1	3.47387e-07
NBPF8	1.86373e-11	1.38505	0.783	0.348	4.86098e-07
CD1C	3.4228e-11	2.28094	0.775	0.406	8.92733e-07
ADAM28	4.26396e-11	2.07702	0.758	0.348	1.11213e-06
PTPRC	6.37725e-11	0.894114	0.975	0.957	1.66331e-06
CCDC88A	5.20104e-10	1.18892	0.975	0.942	1.35653e-05
S100A8	7.27198e-10	0.906906	0.783	0.348	1.89668e-05
UBA52	1.04561e-09	0.50812	1	1	2.72716e-05
CD37	1.11412e-09	1.7721	0.758	0.42	2.90583e-05
PIK3CD	1.20916e-09	1.32748	0.775	0.42	3.15374e-05
S100B	1.55521e-09	2.10409	0.742	0.391	4.05629e-05
HLA-DMB	1.87494e-09	1.22074	0.842	0.478	4.89021e-05
CLECL1	2.61367e-09	1.79595	0.475	0.058	6.81697e-05
FGR	3.89741e-09	1.71106	0.475	0.072	0.000101652
HLA-DQB1	4.0015e-09	2.05358	0.467	0.058	0.000104367
NAPSB	4.14416e-09	2.15746	0.5	0.087	0.000108088
CX3CR1	4.25773e-09	2.02968	0.783	0.507	0.00011105
SLC38A1	4.49002e-09	1.73844	0.7	0.362	0.000117109
JCHAIN	6.08048e-09	1.76494	0.442	0.029	0.000158591
HLA-B	6.85884e-09	1.01538	0.992	0.986	0.000178892
DDX5	1.26465e-08	0.554728	0.992	1	0.000329847
SOX4	1.68142e-08	0.800685	0.917	0.739	0.000438547
PRG2	1.7329e-08	2.24722	0.533	0.116	0.000451974
SORL1	2.72956e-08	1.25193	0.533	0.101	0.000711925

## Sheet: CS10 Mac Fig2.D
Gene	p_val	avg_logFC	pct.1	pct.2	p_val_adj
SPP1	2.59664e-78	4.72322	0.975	0.156	4.83598e-74
CD14	7.60512e-117	3.20235	0.938	0.037	1.41638e-112
C1QC	7.34415e-131	2.58578	0.95	0.021	1.36777e-126
AGR2	9.35929e-138	2.55776	0.925	0.009	1.74307e-133
C1QA	4.03418e-133	2.55486	0.95	0.018	7.51326e-129
FTL	2.957e-48	2.50562	1	1	5.50712e-44
C1QB	4.66021e-134	2.26191	0.912	0.011	8.67917e-130
S100A9	4.59087e-111	2.25352	0.862	0.026	8.55004e-107
DAB2	3.05376e-39	2.2428	0.975	0.58	5.68733e-35
TYROBP	1.23832e-76	2.24005	1	0.177	2.30624e-72
LYVE1	6.251e-82	2.21777	0.875	0.078	1.16419e-77
CCL3	7.94965e-88	2.17902	0.738	0.027	1.48054e-83
FCGRT	3.20071e-55	2.13761	0.975	0.305	5.96101e-51
AIF1	1.72643e-50	2.0929	1	0.554	3.21531e-46
CD36	2.73664e-89	2.04585	0.975	0.107	5.09671e-85
VSIG4	1.65089e-108	1.97738	0.85	0.027	3.07462e-104
SRGN	7.71227e-69	1.8932	1	0.198	1.43633e-64
CCL4	3.54261e-74	1.89195	0.562	0.011	6.59775e-70
CTSB	3.45341e-45	1.87386	0.988	0.539	6.43163e-41
RETN	4.97274e-141	1.84456	0.962	0.012	9.26123e-137
LGALS1	9.256e-28	1.82801	0.95	0.684	1.72384e-23
B2M	7.58435e-46	1.81647	1	0.908	1.41251e-41
TMSB4X	3.47947e-45	1.73751	1	0.991	6.48016e-41
HPGDS	2.95493e-113	1.73494	0.775	0.008	5.50326e-109
FCER1G	1.7994e-61	1.72812	1	0.264	3.35121e-57
FOLR2	4.0364e-118	1.67205	0.812	0.009	7.51738e-114
NPC2	4.55235e-44	1.66526	1	0.795	8.4783e-40
TMIGD3	1.4364e-121	1.63672	0.9	0.021	2.67515e-117
NINJ1	5.00547e-53	1.62732	0.975	0.333	9.3222e-49
SAT1	4.01758e-44	1.59608	1	0.647	7.48233e-40
RNASET2	3.76217e-52	1.57628	0.988	0.406	7.00667e-48
CORO1A	2.37537e-83	1.56815	1	0.137	4.42389e-79
CD68	1.19248e-96	1.54696	0.962	0.075	2.22087e-92
ITGB2	2.00939e-67	1.49522	1	0.231	3.74228e-63
HSPA7	1.62771e-47	1.49068	0.662	0.087	3.03145e-43
CST3	1.30316e-46	1.47294	1	0.788	2.427e-42
CTSC	3.06035e-40	1.46941	1	0.699	5.69959e-36
CXCL8	7.69138e-55	1.43979	0.438	0.011	1.43244e-50
CSF1R	1.23737e-93	1.40951	0.988	0.099	2.30448e-89
MRC1	7.13135e-51	1.40279	0.95	0.275	1.32814e-46
GADD45B	1.67074e-50	1.34371	0.9	0.229	3.11159e-46
CYBB	6.18368e-147	1.3424	0.988	0.011	1.15165e-142
CEBPD	5.28892e-46	1.32519	0.962	0.334	9.85008e-42
LST1	4.21312e-65	1.32277	1	0.24	7.84651e-61
ADAP2	1.69519e-125	1.31131	0.888	0.014	3.15712e-121
GATM	5.86443e-93	1.29645	0.838	0.046	1.09219e-88
BLVRB	9.04816e-34	1.28266	1	0.388	1.68513e-29
F13A1	1.40971e-77	1.27435	0.638	0.018	2.62544e-73
CREG1	1.65556e-38	1.25167	0.988	0.589	3.08332e-34

## Sheet: SAMac Fig4.J
Gene	p_val	avg_logFC	pct.1	pct.2	p_val_adj
C1QC	2.82878e-181	1.2397	0.978	0.833	5.65757e-178
APOC1	6.51091e-106	1.15511	0.919	0.828	1.30218e-102
FABP5	5.38284e-113	1.09506	0.957	0.837	1.07657e-109
C1QB	1.02242e-165	1.0365	0.986	0.852	2.04484e-162
APOE	1.15944e-103	0.936067	0.89	0.771	2.31887e-100
C1QA	1.57048e-152	0.904861	0.991	0.876	3.14095e-149
LGALS3	2.03904e-110	0.904467	0.954	0.832	4.07807e-107
GPNMB	2.8749e-135	0.884847	0.873	0.683	5.74981e-132
RNASE1	1.90748e-78	0.812884	0.77	0.615	3.81496e-75
CD9	8.98035e-122	0.743256	0.878	0.697	1.79607e-118
CD68	8.43103e-154	0.728006	0.988	0.908	1.68621e-150
HLA.DPA1	9.68888e-113	0.648593	1	0.974	1.93778e-109
HLA.DRB1	1.09701e-121	0.645321	1	0.985	2.19402e-118
SDS	2.53458e-103	0.632924	0.828	0.686	5.06917e-100
FABP4	4.2547e-69	0.618599	0.811	0.67	8.5094e-66
HLA.DRA	1.48623e-127	0.607225	1	0.996	2.97247e-124
TREM2	4.14602e-81	0.595148	0.765	0.642	8.29204e-78
HLA.DRB5	3.62928e-113	0.592691	0.997	0.956	7.25856e-110
CD63	8.98588e-117	0.568518	0.995	0.952	1.79718e-113
PLIN2	9.15425e-87	0.555781	0.873	0.774	1.83085e-83
CSTB	3.28278e-57	0.54774	0.961	0.89	6.56557e-54
SPP1	0.021158	0.535757	0.494	0.477	1
CTSB	5.59097e-129	0.523667	0.991	0.938	1.11819e-125
HLA.DQB1	1.47393e-88	0.521755	1	0.939	2.94787e-85
CTSD	1.78539e-76	0.514788	0.976	0.919	3.57079e-73
HLA.DQA1	2.02057e-88	0.512102	0.995	0.906	4.04115e-85
MAFB	6.14477e-86	0.505943	0.967	0.856	1.22895e-82
A2M	1.10914e-91	0.505426	0.847	0.718	2.21828e-88

## Sheet: Kuppfer Cell Fig4.J
Gene	p_val	avg_logFC	pct.1	pct.2	p_val_adj
CD5L	0	3.11283	0.994	0.798	0
SEPP1	0	2.57043	0.999	0.739	0
SLC40A1	0	2.48831	0.985	0.669	0
LIPA	0	2.23117	0.997	0.864	0
HMOX1	0	2.23097	0.987	0.846	0
MARCO	0	2.17471	0.957	0.723	0
APOE	0	2.10545	0.977	0.755	0
C1QA	0	2.08775	0.996	0.872	0
LGMN	0	2.08676	0.985	0.815	0
CD163	0	2.04556	0.986	0.847	0
C1QB	0	2.03438	0.991	0.847	0
VCAM1	0	1.96257	0.936	0.712	0
SDC3	0	1.8863	0.954	0.692	0
CTSB	0	1.76094	0.996	0.936	0
CTSL	0	1.75441	0.957	0.787	0
C1QC	0	1.70815	0.995	0.825	0
CXCL12	0	1.69211	0.94	0.699	0
MS4A7	0	1.66939	0.986	0.851	0
IFI27	1.45946e-249	1.58596	0.83	0.561	2.91893e-246
CCL4	1.06317e-293	1.56484	0.977	0.905	2.12634e-290
FCGR3A	0	1.56042	0.974	0.801	0
GLUL	0	1.54769	0.985	0.885	0
CETP	1.46481e-299	1.52368	0.894	0.707	2.92961e-296
FTL	0	1.50157	1	1	0
CTSD	0	1.4072	0.99	0.915	0
MS4A6A	0	1.38649	0.985	0.904	0
CREG1	0	1.34592	0.948	0.798	0
APOC1	1.1883e-272	1.26422	0.94	0.822	2.37659e-269
CCL3	4.04362e-212	1.24146	0.954	0.883	8.08724e-209
CCL4L2	2.34764e-164	1.23948	0.876	0.77	4.69528e-161
PDK4	2.68025e-262	1.22669	0.913	0.713	5.36051e-259
MRC1	1.81566e-282	1.21346	0.922	0.79	3.63132e-279
FOLR2	5.00351e-250	1.19487	0.866	0.606	1.0007e-246
AXL	2.13133e-257	1.18915	0.926	0.816	4.26265e-254
ARL4C	1.55611e-260	1.15703	0.921	0.783	3.11223e-257
LYVE1	1.13061e-235	1.12227	0.839	0.673	2.26121e-232
LILRB5	2.86932e-230	1.08908	0.86	0.735	5.73863e-227
IFI6	2.67878e-202	1.08729	0.922	0.787	5.35757e-199
PLD3	1.79613e-207	1.08715	0.886	0.757	3.59226e-204
MSR1	3.21085e-245	1.08	0.93	0.821	6.42171e-242
MAF	5.57085e-229	1.07388	0.865	0.68	1.11417e-225
PRDX1	1.201e-201	1.03674	0.918	0.833	2.402e-198
EPB41L2	6.13673e-270	1.03016	0.879	0.612	1.22735e-266
RGL1	1.99807e-229	1.01244	0.874	0.75	3.99614e-226
CCR1	1.2118e-248	1.00644	0.918	0.813	2.42361e-245
CD59	5.30864e-233	1.00405	0.87	0.661	1.06173e-229
FUCA1	9.80216e-233	0.976996	0.852	0.647	1.96043e-229
FABP3	2.03897e-231	0.973919	0.838	0.703	4.07794e-228
ITM2B	4.69725e-301	0.945423	0.992	0.969	9.39451e-298
MT2A	4.74052e-191	0.927901	0.98	0.931	9.48103e-188
BLVRB	3.63278e-180	0.915806	0.903	0.795	7.26556e-177
FCGRT	9.5478e-214	0.913526	0.941	0.921	1.90956e-210
ABCA1	2.77144e-230	0.881914	0.858	0.659	5.54288e-227
PLAC8	9.90889e-159	0.875399	0.944	0.845	1.98178e-155
FPR3	1.86128e-178	0.872698	0.885	0.81	3.72256e-175
MS4A4A	2.72011e-175	0.861472	0.881	0.794	5.44022e-172
SMPDL3A	5.32038e-187	0.85033	0.807	0.652	1.06408e-183
FRMD4B	1.37905e-183	0.83525	0.853	0.674	2.75809e-180
STOM	9.64331e-186	0.829158	0.871	0.762	1.92866e-182
FAM26F	1.51346e-166	0.824584	0.928	0.845	3.02691e-163
DAB2	4.74585e-179	0.818673	0.837	0.697	9.4917e-176
A2M	2.65085e-178	0.815662	0.847	0.714	5.30169e-175
GPNMB	7.65399e-192	0.807435	0.845	0.68	1.5308e-188
PRNP	1.00672e-166	0.805122	0.876	0.771	2.01343e-163
RAB32	6.04954e-156	0.794906	0.863	0.712	1.20991e-152
SCD	3.28919e-218	0.792227	0.819	0.604	6.57837e-215
SLCO2B1	1.55676e-196	0.78519	0.834	0.703	3.11352e-193
VMO1	4.00541e-133	0.779868	0.821	0.75	8.01083e-130
CTSC	5.27601e-175	0.777944	0.912	0.812	1.0552e-171
CD63	2.14407e-178	0.774507	0.976	0.953	4.28814e-175
ATP1B1	2.32661e-91	0.772527	0.774	0.752	4.65323e-88
BASP1	2.55208e-151	0.771415	0.885	0.803	5.10416e-148
GPX1	5.70132e-268	0.77047	0.999	0.982	1.14026e-264
VSIG4	1.50256e-150	0.757105	0.862	0.743	3.00512e-147
RND3	1.05117e-212	0.756504	0.811	0.687	2.10234e-209
HSP90B1	2.62293e-140	0.748293	0.913	0.868	5.24585e-137
C1orf54	1.33614e-150	0.743629	0.854	0.773	2.67227e-147
GATM	1.25589e-169	0.734563	0.822	0.711	2.51179e-166
CFP	4.46351e-113	0.704928	0.904	0.867	8.92703e-110
SCARB2	2.54971e-171	0.696842	0.849	0.695	5.09942e-168
NR1H3	6.19586e-158	0.696729	0.76	0.555	1.23917e-154
CPVL	5.68215e-134	0.685724	0.93	0.86	1.13643e-130
ALDH1A1	1.4734e-181	0.683613	0.801	0.573	2.94681e-178
TMIGD3	8.75601e-180	0.680865	0.777	0.624	1.7512e-176
ETV5	5.52256e-147	0.677402	0.805	0.728	1.10451e-143
MARCKS	3.08394e-105	0.672245	0.905	0.861	6.16788e-102
SIGLEC1	1.3864e-192	0.670405	0.771	0.487	2.77279e-189
CD68	2.27989e-120	0.659469	0.935	0.912	4.55978e-117
MMD	4.21247e-207	0.659162	0.814	0.607	8.42493e-204
TSPAN4	1.02913e-140	0.65876	0.834	0.757	2.05826e-137
SLC7A8	1.11736e-148	0.657823	0.751	0.654	2.23472e-145
SUCNR1	2.61056e-150	0.652699	0.765	0.667	5.22113e-147
ZFP36L1	1.9806e-109	0.650899	0.931	0.898	3.96121e-106
SPATS2L	1.58187e-162	0.649347	0.805	0.676	3.16374e-159
CTSZ	7.40535e-111	0.640774	0.911	0.852	1.48107e-107
ITLN1	1.11628e-163	0.626323	0.769	0.706	2.23256e-160
C2	3.72336e-170	0.62331	0.756	0.53	7.44673e-167
CCL8	1.17575e-113	0.622672	0.701	0.625	2.3515e-110
ASAH1	8.21933e-109	0.618382	0.926	0.876	1.64387e-105
CD84	7.63674e-135	0.614242	0.828	0.694	1.52735e-131
FABP5	2.42544e-144	0.605859	0.912	0.839	4.85089e-141
MAFB	2.64072e-116	0.594376	0.925	0.858	5.28144e-113
CCL3L3	1.0534e-59	0.593002	0.756	0.638	2.1068e-56
GPR137B	4.40917e-145	0.589826	0.819	0.7	8.81834e-142
PYGL	3.76251e-148	0.588799	0.797	0.649	7.52501e-145
PLEK	3.00802e-92	0.585347	0.899	0.816	6.01604e-89
CD38	6.12249e-177	0.577561	0.805	0.626	1.2245e-173
ICAM1	1.04311e-71	0.575301	0.757	0.691	2.08623e-68
IGSF6	3.48942e-78	0.573762	0.863	0.776	6.97884e-75
ADAP2	1.54387e-117	0.570582	0.784	0.634	3.08774e-114
KCNMA1	1.06639e-128	0.568718	0.769	0.63	2.13277e-125
NINJ1	9.68342e-86	0.561972	0.834	0.737	1.93668e-82
SAT1	2.68566e-194	0.555816	1	0.995	5.37132e-191
ANKH	4.15742e-151	0.552528	0.808	0.717	8.31483e-148
CD81	8.61263e-83	0.552405	0.774	0.72	1.72253e-79
IL18	1.75331e-87	0.552378	0.778	0.677	3.50662e-84
WWP1	1.66375e-110	0.548363	0.709	0.544	3.3275e-107
MCOLN1	1.55108e-92	0.545285	0.774	0.689	3.10217e-89
ATP2B1	1.6991e-80	0.539828	0.877	0.854	3.3982e-77
MPP1	9.92303e-128	0.53512	0.834	0.708	1.98461e-124
PSAP	2.08495e-159	0.532823	0.987	0.978	4.16989e-156
PFKFB3	1.08952e-70	0.532208	0.806	0.773	2.17903e-67
PDE4DIP	2.29252e-124	0.527582	0.773	0.656	4.58505e-121
RAB20	3.65515e-128	0.527214	0.833	0.732	7.3103e-125
FNBP1	6.88253e-80	0.525515	0.842	0.77	1.37651e-76
MAP3K8	3.22057e-102	0.5232	0.87	0.831	6.44114e-99
ME1	3.95736e-120	0.521587	0.727	0.647	7.91473e-117
ISG15	2.06163e-77	0.521558	0.863	0.774	4.12327e-74
P2RY13	3.43026e-105	0.521069	0.791	0.638	6.86053e-102
NRP1	1.00961e-137	0.516345	0.762	0.656	2.01922e-134
CDH5	1.06036e-237	0.51315	0.764	0.419	2.12072e-234
NPL	4.76376e-98	0.505103	0.761	0.662	9.52753e-95
